# Supplementary material for: Autophagy acts as a brake on obesity-related fibrosis by controlling purine nucleoside signalling
Source: Nat Commun. 2025 Oct 17;16:9220. doi: 10.1038/s41467-025-64266-5 (PMC12534472; doi:10.1038/s41467-025-64266-5)
Supplement: Supplementary file 6 — Source Data [file 41467_2025_64266_MOESM6_ESM.xlsx]

## Sheet: Fig1
	c	diet	NCD									HFD
		diet duration
		10	616	102	197	214	125	5	66	152		609	323	329	183	412	135	71	35.5
		16	100	154.9	134.6							375.3	373.7	408.1	265.3	607.8	217.5
		30	208	509	63	98	213	203	146	219	262	840	777	571	661	223	436	372
		60	11	101.2	79	165.3	68.9	178	87.9	81.4	134.77	374	270	273	73	504
		Tukey's multiple comparisons test	Predicted (LS) mean diff.	95.00% CI of diff.	Below threshold?	Summary	Adjusted P Value
		NCD
		10 vs. 16	54.79	-227.5 to 337.1	No	ns	0.9546
		10 vs. 30	-28.82	-231.4 to 173.8	No	ns	0.9813
		10 vs. 60	83.8	-118.8 to 286.4	No	ns	0.6903
		16 vs. 30	-83.61	-361.6 to 194.3	No	ns	0.8535
		16 vs. 60	29	-248.9 to 307.0	No	ns	0.9924
		30 vs. 60	112.6	-83.93 to 309.2	No	ns	0.4304
		HFD
		10 vs. 16	-112.4	-337.6 to 112.7	No	ns	0.5489
		10 vs. 30	-292.1	-507.9 to -76.32	Yes	**	0.0041
		10 vs. 60	-36.61	-274.3 to 201.1	No	ns	0.9764
		16 vs. 30	-179.7	-411.6 to 52.29	No	ns	0.1803
		16 vs. 60	75.82	-176.6 to 328.3	No	ns	0.8541
		30 vs. 60	255.5	11.36 to 499.6	Yes	*	0.0371
	f	genotype	WT												Atg7Ad
		HFD duration
		6	2.02747	1.9161	1.67508	1.85686	1.54748	1.53956	1.84567	2.71527					1.68001	1.60292	2.50405	2.08629	3.10124	2.73105	2.75985	3.86737	2.80806	2.11224
		9	3.54277	2.94363	2.40916	4.68278	2.71332	2.56984	3.16425	2.27637	2.84568	1.8584			5.87171	5.81809	7.18656	8.40646	7.07991	10.0288	6.87789	6.22343	2.52993	3.34863
		16	2.48425	2.13821	3.05368	5.67085	2.70285	2.46289	3.13555	3.09118	1.48486	1.38718	4.56583	4.07915	3.87558	4.69457	3.67912	8.56915	8.24361	7.08118	7.98921	8.50623	10.9463	8.41904	3.65981	3.92447	4.41873
		Uncorrected Fisher's LSD	Predicted (LS) mean diff.	95.00% CI of diff.	Below threshold?	Summary	Individual P Value
		6:WT vs. 6:Atg7Ad	-0.6349	-2.153 to 0.8837	No	ns	0.406
		6:WT vs. 9:WT	-1.01	-2.529 to 0.5083	No	ns	0.1881
		6:WT vs. 9:Atg7Ad	-4.447	-5.965 to -2.928	Yes	****	<0.0001
		6:WT vs. 16:WT	-1.131	-2.592 to 0.3303	No	ns	0.1267
		6:WT vs. 16:Atg7Ad	-4.572	-6.010 to -3.133	Yes	****	<0.0001
		6:Atg7Ad vs. 9:WT	-0.3753	-1.807 to 1.056	No	ns	0.6017
		6:Atg7Ad vs. 9:Atg7Ad	-3.812	-5.244 to -2.380	Yes	****	<0.0001
		6:Atg7Ad vs. 16:WT	-0.4961	-1.867 to 0.8747	No	ns	0.4716
		6:Atg7Ad vs. 16:Atg7Ad	-3.937	-5.283 to -2.590	Yes	****	<0.0001
		9:WT vs. 9:Atg7Ad	-3.437	-4.868 to -2.005	Yes	****	<0.0001
		9:WT vs. 16:WT	-0.1208	-1.491 to 1.250	No	ns	0.8606
		9:WT vs. 16:Atg7Ad	-3.561	-4.908 to -2.215	Yes	****	<0.0001
		9:Atg7Ad vs. 16:WT	3.316	1.945 to 4.686	Yes	****	<0.0001
		9:Atg7Ad vs. 16:Atg7Ad	-0.1249	-1.471 to 1.222	No	ns	0.8533
		16:WT vs. 16:Atg7Ad	-3.441	-4.722 to -2.159	Yes	****	<0.0001
	g	diet+genotype	gWAT WT				gWAT Atg7Ad
		gene
		Col1a1	2.18793	0.81212	2.10658	3.22593	1.94948	2.57757	3.08466	2.17534
		Col3a1	3.34705	2.15362	1.99467	2.11385	5.26443	5.13358	8.70771	3.71467
		Col6a3	2.28518	1.02149	1.2729	1.1843	0.917926	0.417805	0.338508	1.44351
		Fn1	1.75828	2.6234	2.1634	1.51308	4.85084	3.90423	6.5646	3.71705
		Mmp14	1.4122	1.99903	1.49376	1.52867	4.88549	3.21935	6.5104	4.64037
		Timp1	10.7539	5.1229	3.00094	4.60435	42.3064	35.244	36.9787	37.7532
		Acta2	1.85849	1.26391	2.46741	1.14574	0.116868	0.467299		1.32991
		Column A	gWAT WT
		vs.	vs.
		Column B	gWAT Atg7Ad
		Test details
		Test name	Unpaired t test
		Variance assumption	Individual variance for each row
		Multiple comparisons	False Discovery Rate (FDR)
		Method	Two-stage step-up (Benjamini, Krieger, and Yekutieli)
		Desired FDR (Q)	1.00%
			Discovery?	P value	Mean of gWAT WT	Mean of gWAT Atg7Ad	Difference	SE of difference	t ratio	df	q value
		Col1a1	No	0.535673	2.083	2.447	-0.3636	0.5536	0.6568	6	0.46374
		Col3a1	No	0.024513	2.402	5.705	-3.303	1.107	2.984	6	0.037137
		Col6a3	No	0.135588	1.441	0.7794	0.6615	0.3839	1.723	6	0.136944
		Fn1	No	0.007541	2.015	4.759	-2.745	0.6949	3.95	6	0.015233
		Mmp14	No	0.00345	1.608	4.814	-3.205	0.6872	4.665	6	0.010455
		Timp1	Yes	8e-06	5.871	38.07	-32.2	2.263	14.23	6	4.6e-05
		Acta2	No	0.076419	1.684	0.638	1.046	0.4696	2.227	5	0.09262

## Sheet: Fig2
	i	WT	Atg7Ad
		656.491	590.256
		628.635	531.702
		799.203	494.752
		1228.06	150.043
		647.127	296.178
		p = 0.0266
	j	WT	Atg7Ad
		1.04172	2.8123
		0.327375	3.06001
		0.056767	2.74516
		0.636934	1.98541
		0.672351	1.41069
		0.891461	0.676196
		1.49085	0.424634
		1.81149	1.73021
		-0.38059	5.112
		0.067478	8.68482
		0.051159	10.68
		p = 0.001

## Sheet: Fig3
	a	diet	NCD									HFD
		diet duration
		10	47.3494	65.3865	42.3695	24.1993	29.5322	22.3905	20.6475	24.5479		50.0902	83.4423	45.5234	84.5262	88.3211	81.6118	75.2952	90.3438
		30	28.2081	22.1721	25.4441	29.396	35.4396	26.3425	61.0994	81.9177	73.8933	93.2455	82.5222	107.851	103.834	97.6276	101.541	88.9038	92.1489
		60	60.9804	74.3938	111.271	29.0183	26.1285	19.2128	23.8432	25.863	96.1038	152.954	120.402	115.204	174.103	98.6944
		Tukey's multiple comparisons test	Predicted (LS) mean diff.	95.00% CI of diff.	Below threshold?	Summary	Adjusted P Value
		10
		NCD vs. HFD	-40.34	-63.81 to -16.87	Yes	**	0.0012
		30
		NCD vs. HFD	-53.3	-76.11 to -30.49	Yes	****	<0.0001
		60
		NCD vs. HFD	-80.4	-106.6 to -54.22	Yes	****	<0.0001
		NCD
		10 vs. 30	-8.104	-35.57 to 19.36	No	ns	0.7546
		10 vs. 60	-17.32	-44.78 to 10.15	No	ns	0.2863
		30 vs. 60	-9.211	-35.85 to 17.43	No	ns	0.6802
		HFD
		10 vs. 30	-21.06	-49.32 to 7.194	No	ns	0.1781
		10 vs. 60	-57.38	-89.60 to -25.16	Yes	***	0.0003
		30 vs. 60	-36.31	-68.53 to -4.092	Yes	*	0.024
	b	WT	Atg7Ad
		40.7337	51.9622
		40.1392	54.5537
		43.7235	62.4842
		38.1089	60.3252
		35.5309	45.5796
			68.9804
		p = 0.0043
	d	WT	Atg7Ad
		4.92633	69.8435
		27.9466	61.0958
		15.0552	94.7053
		36.6943	44.9816
		23.3425	91.0221
			44.9816
		p = 0.0023
	e	sample ID	xanthine	autophagy flux		Pearson r
		265	4.92633	3.753		r	-0.6862
		267	15.0552	3.737		95% confidence interval	-0.9276 to -0.04050
		268	36.6943	4.081		R squared	0.4708
		316	69.8435	0.719
		317	61.0958	0.217		P value
		318	94.7053	0		P (two-tailed)	0.0413
		323	44.9816	0.632		P value summary	*
		313	91.0221	0		Significant? (alpha = 0.05)	Yes
		314	16.4365	0.248
	f	treatment	PBS						PNPi
		die+genotype
		HFD WT	0.708524	0.724981	1.25517	2.85843	4.35679	0.725168	0.56471	0.623246	0.632596	1.26433	1.3483	0.676358
		HFD Atg7Ad	4.05514	8.17954	1.7717	5.77734	3.57414	9.6951	1.30229	5.30794	1.80312	3.01366	1.40029	2.24335
		Uncorrected Fisher's LSD	Mean Diff.	95.00% CI of diff.	Below threshold?	Summary	Individual P Value
		HFD WT
		PBS vs. PNPi	0.9199	-0.8241 to 2.664	No	ns	0.2671
		HFD Atg7Ad
		PBS vs. PNPi	2.997	1.253 to 4.741	Yes	**	0.0033
		PBS
		HFD WT vs. HFD Atg7Ad	-3.737	-5.958 to -1.517	Yes	**	0.0022
		PNPi
		HFD WT vs. HFD Atg7Ad	-1.66	-3.880 to 0.5601	No	ns	0.1345
	g	treatment	DMSO						Q-VD-OPh
		die+genotype
		HFD WT	0.99372	0.879454	1.03112	1.17812	0.505614	0.572565	1.05618	0.943413	0.91293	0.89161	0.595568	0.629417
		HFD Atg7Ad	1.81191	0.862623	2.7135	2.52817	1.85211		1.92019	0.941356	2.30487	3.12642	1.46911
	h	treatment	DMSO											STS
		die+genotype
		HFD WT	0.503997	0.357053	0.487548	0.448899	0.541546	0.285905	0.57595	0.348047	0.441082	0.450357		0.474698	0.376252	0.4159	0.603044	0.43105	0.300404	0.430842	0.340705	0.412003	0.706567
		HFD Atg7Ad	0.774288	1.01033	0.70794	1.01623	0.71089	1.20562	0.814886	0.868292	0.976398	0.739994	1.14547	0.955632	1.02758	0.649142	0.975131	0.99698	1.20102	0.794837	1.13165	1.0817	0.63266	1.01031
	i	treatment	no treatment				TritonX
		die+genotype
		HFD WT	0.59933	0.605223	0.308437	0.337517	1.31038	1.31618	0.91022	0.937368
		HFD Atg7Ad	1.80966	2.06394	2.79344	2.18151	4.06057	3.8348	10.7677	13.9746
		Šídák's multiple comparisons test	Mean Diff.	95.00% CI of diff.	Below threshold?	Summary	Adjusted P Value
		no treatment - TritonX
		HFD WT	-0.6559	-5.687 to 4.376	No	ns	0.9176
		HFD Atg7Ad	-5.947	-10.98 to -0.9158	Yes	*	0.0256

## Sheet: Fig4
	a	WT	Atg7Ad
		764.169	928.684
		778.425	1060.69
		402.243	843.517
		159.118	822.488
		89.8632	818.361
		205.204	725.953
		177.519	474.173
		333.696
		p = 0.0027
	b	WT	Atg7Ad
		3230.18	23703.4
		10859.1	16227.6
		9294.5	5895.06
		6132.21	14845.3
		317.966	10163
		505.476	30813.1
		243.681	13142.9
		856.854	10034.7
		806.184	8108.03
		565.474	4404.41
		4660.67	1996.9
		5078.67	4407.25
		14977.4	3397.53
		2865.54
		206.194
		p = 0.0077
	d	WT	Atg7Ad
		4.5669e-05	0.0001825
		6.8588e-05	9.368e-05
		4.4123e-05	0.00014132
		7.5106e-05	0.00016115
		5.7665e-05	8.2419e-05
		6.9354e-05	7.4591e-05
			0.00012785
			0.00010744
		p = 0.003
	e	WT	Atg7Ad
		0.00021192	0.00021249
		0.00021838	0.00018293
		0.00021184	0.00019008
		0.0001858	0.00027404
		0.00019537	0.00026576
			0.00022663
			0.00023675
			0.00022324
		p = 0.1852
	f	cell type	CD31+					CD45+					PDGFRa+
		genotype
		WT	13.9102	9.45178	6.41581	5.65802	5.90871	68.4556	75.5284	89.9101	87.6316	85.1396	17.6342	15.0198	3.6741	6.71043	8.95165
		Atg7Ad	5.29829	7.42553	3.50021	3.49869	5.59074	91.1307	87.766	94.2936	94.9347	92.9242	3.57105	4.80851	2.20619	1.56658	1.48504
		Šídák's multiple comparisons test	Mean Diff.	95.00% CI of diff.	Below threshold?	Summary	Adjusted P Value
		WT - Atg7Ad
		CD31+	3.206	-4.655 to 11.07	No	ns	0.6653
		CD45+	-10.88	-18.74 to -3.015	Yes	**	0.0049
		PDGFRa+	7.671	-0.1908 to 15.53	No	ns	0.0573
	g	WT	Atg7Ad
		57105.8	21681.9
		64148.9	20885.9
		30441.6	16341.3
		84741.7	13564.5
		63053.1	12519.5
		80704	11439.2
		25391.4	2583.62
		81582.8	32010.4
		20014.6	48505.6
		43537.7	2837.6
		17341.1	49563.1
		12167	53944.2
		129631	21327.8
		32402.1	13160
		16014.6	9598.3
		39749.1
		p = 0.0059
	h	WT	Atg7Ad
		45073.5	32172.1
		40413	32216
		35946.6	42216.5
		22273.7	49080.6
		22026.7	37466.2
			28858
	i	WT	Atg7Ad
		222132	553328
		323055	381019
		132237	417623
		109278	539652
		152438	434324
		119308	387072
		106810
		p < 0.0001
	j	cell type	eosinophils							neutrophils							macrophages							NKT							CD8							CD4
		genotype
		WT	14.5106	16.2755	18.6201					0.408914	0.479937	0.680774					57.8438	55.1674	54.649					13.4124	16.3038	13.3456					4.03694	2.09818	2.18901					9.78742	9.67512	10.5155
		Atg7Ad	4.99219	4.95564	2.61773	9.48737	9.28023	7.62276	14.1177	0.583867	0.408073	0.383714	0.300806	0.219356	0.284577	0.313361	81.7949	82.5559	83.3712	83.6941	76.3359	84.4117	76.24	7.10967	6.22665	6.4576	3.86803	5.72081	4.88885	5.48838	1.20196	0.936554	1.49747	0.726179	2.45856	0.711594	0.990035	4.31737	4.91723	5.67227	1.92356	5.98513	2.08053	2.85057
		Šídák's multiple comparisons test	Predicted (LS) mean diff.	95.00% CI of diff.	Below threshold?	Summary	Adjusted P Value
		WT - Atg7Ad
		eosinophils	8.887	4.942 to 12.83	Yes	****	<0.0001
		neutrophils	0.167	-3.778 to 4.112	No	ns	>0.9999
		macrophages	-25.31	-29.26 to -21.37	Yes	****	<0.0001
		NKT	8.674	4.729 to 12.62	Yes	****	<0.0001
		CD8	1.557	-2.388 to 5.502	No	ns	0.8654
		CD4	6.029	2.084 to 9.974	Yes	***	0.0007
	k	WT	Atg7Ad
		161207	150385
		152869	370238
		217684	457691
		167924	465156
		156348	256055
		177575	260264
		74833.8	318307
		64539.9	276298
		95847.5	126824
			395080
			316420
		p =0.0006
	m	cell type	CD45.1						CD45.2
		genotype
		WT	9.7	13.3	13.2	13	16.1	25.4	0.16	0.099	0.17	0.1	0.21	0.058
		Atg7Ad	21.7	37.5	40.1	26.4	31.2		0.093	0.044	0.093	0.2	0.11
		Šídák's multiple comparisons test	Predicted (LS) mean diff.	95.00% CI of diff.	Below threshold?	Summary	Adjusted P Value
		WT - Atg7Ad
		CD45.1	-16.26	-23.04 to -9.482	Yes	****	<0.0001
		CD45.2	0.02483	-6.757 to 6.806	No	ns	>0.9999

## Sheet: Fig5
	d	WT	Atg7Ad
		13.7273	10.6104
		15.026	5.41558
		15.026	3.85714
		9.31169	4.11688
		13.7273	5.41558
			4.37662
		p = 0.0006
	e	WT	Atg7Ad
		1037.55	650.881
		888.262	168.5
		905.167	538.262
		p = 0.0327
	f	WT	Atg7Ad
		90.338	24.7042
		98.2254	18.7887
		95.9718	19.0704
		89.493	4.42253
		97.0986	8.64789
			5.26761
		p < 0.0001
	g	WT	Atg7Ad
		2076	1929.33
		2222.67	1529.33
		2689.33	602.667
		1722.67	582.667
		1169.33	1289.33
			342.667
		p = 0.0314
	h	genotype	WT							Atg7Ad
		genes
		Col3a1	1.38794	0.769452	0.800636	0.845558	0.549552	1.77912	2.36641	0.597817	5.87032	1.46057	3.50617	3.12628	2.158
		Mmp14	1.44624	0.792814	0.946975	0.635881	0.706192	1.84761	1.79844	0.617226	4.00281	3.39947	3.44516	2.42546	4.61609
		Šídák's multiple comparisons test	Predicted (LS) mean diff.	95.00% CI of diff.	Below threshold?	Summary	Adjusted P Value
		WT - Atg7Ad
		Col3a1	-1.572	-3.164 to 0.01923	No	ns	0.0532
		Mmp14	-1.917	-3.508 to -0.3250	Yes	*	0.0169
	k	WT	Atg7Ad
		51.5	43.3
		64	35.6
			43
		76.9	66.3
		67.5	51.6
		63.4	48.5
		73.2	51
		40.3	61.6
			74.9
		p = 0.155
	l	WT	Atg7Ad
		7.08	50.5
		10.3	57.7
		5.98	28
		5.58	18
		3.64	29.2
		9.82
		8.06
		p = 0.0008
	m	WT	Atg7Ad
		36.1	16.6
		60.8	41.7
		44.3	12.9
		62.3	39.7
		53.5	15.3
		70.3	9.79
		67.2	23.8
		60.9
		p = 0.0001

## Sheet: Fig6
	b	WT CM	Atg7Ad CM
		244.444	368.612
		318.997	440.269
		195.228	364.432
		375.172	443.35
		151.707	524.708
		176.879	702.689
		225.873	1184.12
		110.901	583.183
		246.107	684.811
		230.824
		p = 0.0005
	c	genotype	WT CM					Atg7Ad CM							medium only
		genes
		Col3a1	1.30977	0.653773	0.703922	1.04799	0.975198	1.0291	1.49325	1.08379	2.20365	1.37714	1.80619	1.94643	0.860786	1.1094	1.04717
		Mmp14	1.60389	0.939141	0.564508	1.18771	1.45695	2.0118	2.61276	0.383683	3.71876	1.95758	4.91551	2.94216	1.16329	0.59479	1.44527
		Timp1	2.50771	1.41776	0.640175	1.59434	1.49327	1.17153	1.22194	2.82237	7.07719	2.83831	3.35966	5.01732	0.498013	2.08833	0.961525
		Column A	WT CM
		vs.	vs.
		Column B	Atg7Ad CM
		Test details
		Test name	Unpaired t test
		Variance assumption	Individual variance for each row
		Multiple comparisons	Set P value threshold
		Method	No correction for multiple comparisons
		Alpha	0.05
			Below threshold?	P value	Mean of WT CM	Mean of Atg7Ad CM	Difference	SE of difference	t ratio	df
		Col3a1	Yes	0.018991	0.9381	1.563	-0.6247	0.2236	2.794	10
		Mmp14	Yes	0.049157	1.15	2.649	-1.498	0.6695	2.238	10
		Timp1	No	0.092967	1.531	3.358	-1.828	0.9842	1.857	10
	d	treatment	no treatment			adenosine			guanosine			hypoxanthine			xanthine
		genes
		Col3a1	0.115	2.717	3.196	1.531	1.693	0.364	2.338	1.91	0.165	3.02	7.482	6.608	6.443	9.017	9.693
		Mmp14	0.046	4.314	5.041	5.288	5.118	1.315	3.836	3.922	0.997	4.34	9.335	9.854	6.106	7.75	7.48
		Timp1	0.044	5.025	4.504	4.586	4.752	3.097	6.445	5.912	2.933	4.405	7.255	5.527	7.83	10.05	8.27
		Dunnett's multiple comparisons test	Mean Diff.	95.00% CI of diff.	Below threshold?	Summary	Adjusted P Value
		Col3a1
		no treatment vs. adenosine	0.8133	-3.167 to 4.794	No	ns	0.9566
		no treatment vs. guanosine	0.5383	-3.442 to 4.519	No	ns	0.9901
		no treatment vs. hypoxanthine	-3.694	-7.675 to 0.2866	No	ns	0.0749
		no treatment vs. xanthine	-6.375	-10.36 to -2.394	Yes	***	0.001
		Mmp14
		no treatment vs. adenosine	-0.7733	-4.754 to 3.207	No	ns	0.9635
		no treatment vs. guanosine	0.2153	-3.765 to 4.196	No	ns	0.9997
		no treatment vs. hypoxanthine	-4.709	-8.690 to -0.7288	Yes	*	0.0166
		no treatment vs. xanthine	-3.978	-7.959 to 0.002233	No	ns	0.0501
		Timp1
		no treatment vs. adenosine	-0.954	-4.935 to 3.027	No	ns	0.9263
		no treatment vs. guanosine	-1.906	-5.886 to 2.075	No	ns	0.5527
		no treatment vs. hypoxanthine	-2.538	-6.519 to 1.443	No	ns	0.3078
		no treatment vs. xanthine	-5.526	-9.506 to -1.545	Yes	**	0.0043
	e	treatment	WT CM						WT CM + XHX
		genes
		Col3a1	1.663	1.717	1.588	0.651	0.455	0.744	2.087	3.013	3.137	1.773	1.401	1.671
		Mmp14	0.505	1.362	1.536	1.648	0.299	1.923	2.066	2.793	2.772	3.685	2.278	3.079
		Timp1	1.801	0.953	1.007	0.508	1.185	0.962	1.684	2.146	1.861	2.147	1.54	1.757
		Column A	WT CM
		vs.	vs.
		Column B	WT CM + XHX
		Test details
		Test name	Unpaired t test
		Variance assumption	Individual variance for each row
		Multiple comparisons	False Discovery Rate (FDR)
		Method	Two-stage step-up (Benjamini, Krieger, and Yekutieli)
		Desired FDR (Q)	1.00%
			Discovery?	P value	Mean of WT CM	Mean of WT CM + XHX	Difference	SE of difference	t ratio	df	q value
		Col3a1	Yes	0.020461	1.136	2.18	-1.044	0.3796	2.75	10	0.006889
		Mmp14	Yes	0.001364	1.212	2.779	-1.567	0.3572	4.386	10	0.001377
		Timp1	Yes	0.002815	1.069	1.856	-0.7865	0.2001	3.931	10	0.001421

## Sheet: SupFig1
	a	LC3
		vinculin
	b	WT	Atg7Ad
		1.49153	0.0794017
		1.30023	0.105417
		0.977014	0.0773026
		0.515943	0.222748
		1.02293	0.18862
		0.828063	0.121097
		1.04019	0.273239
		1.16098	0.311149
			0.148419
		p < 0.0001
	c
							vinculin
							LC3
	d	NCD WT	HFD WT	HFD Atg7Ad
		100	375.3	71.9
		154.9	373.7	21.7
		134.6	408.1	0
			265.3	63.2
			607.8	0
			217.5	24.8
		Tukey's multiple comparisons test	Mean Diff.	95.00% CI of diff.	Below threshold?	Summary	Adjusted P Value
		NCD WT vs. HFD WT	-244.8	-415.6 to -73.93	Yes	**	0.0063
		NCD WT vs. HFD Atg7Ad	99.57	-71.28 to 270.4	No	ns	0.3017
		HFD WT vs. HFD Atg7Ad	344.4	204.9 to 483.8	Yes	****	<0.0001
	e	WT	Atg7Ad
		2.34008	2.13881
		2.88444	2.59667
		2.69936	2.88825
		2.58776	2.19536
		2.98369	2.62873
		2.54449	2.73217
		2.59336	3.71878
		2.95031	4.05835
		2.1382

## Sheet: SupFig2
	f	NCD WT	NCD Atg7Ad	HFD WT	HFD Atg7Ad
		93.6813	95.1123	82.4713	51.4894
		91.0384	96.7993	75.265	37.3048
		85.7852	95.107	61.8151	25.802
		85.5769	93.6721	74.7863	47.2086
		97.1581	92.6306	74.5631	29.8432
		91.6129	94.274	63.2828	20.5263
		82.7586	80.9801	70.1789	24.9817
		85.7927	82.2004	81.1526	22.089
		54.2857	95.8461	76.8248	26.0447
		75.7054	93.4066	76.2058	27.5037
		77.6402	92.6797	79.6029	16.5594
		83.0146	95.2868	68.3544	20.198
		63.3681	94.4634	83.9306	81.7699
		67.5214	87.7148	68.2162	70.5295
		84.0909	86.8938	72.1254	91.9822
		85.6989	85.8974	80.2548	72.7481
		82.4812	83.0787	81.5476	86.445
		92.4092	77.755	94.3396	71.7302
		86.8228	74.9749	95.5224	81.7901
		83.8988	74.6753	86.0119	63.6522
		83.8428	79.0036	76.912	88.0779
		84.7917	63.821	94.7692	93.2605
		79.0039	70.6644	81.6658	86.3664
		83.809	75.641	87.033	90.5724
		85.2106	91.0653	88.4774	87.8916
		93.4132	78.1877	82.0436	77.3399
		81.1458	60.2612	89.7152	84.4565
		82.4199	83.454	82.0043	55.7419
		79.0698	79.9373	81.9843	50
		95.6973	85.2018	73.0354	69.5364
		90.4719	77.6471	94.709	64.9735
		86.1568	75.0792	80.4878	83.6518
		85.53	75.0186	80.6667	71.4528
		87.6185	81.5745	97.4638	66.2207
		90.1661	81.3926	80.9917	70.365
		92.9174	78.2398	73.2402	59.5636
		81.1881	78.1089	56.2336	64.0567
		86.8015	74.8598	92.0918	50.6103
		93.7112	81.4548	87.9074	53.1738
		23.0769	80.0623	86.6992	58.2139
		25	85.6164	61.7996	38.3111
		57.1429	85.0701	90.4279	24.1234
		65.3355	90.7928	73.4112	27.5068
		76.3718	83.7755	84.5833	30.2135
		71.7425	88.5714	85.7143	27.8834
		82.6165	79.8858	58.3333	39.5349
		76.4273	78.8245	93.75	27.9424
		80.4372	81.2785	82.7586	46.9925
		73.8596	83.0075	78.5957	46.2231
		78.7418	79.5126	84.2986	39.4118
		85.8333	83.5787	70.4978	55.6999
		81.1409	75.2174	70.9821	63.0252
		82.2196	85.0444	62.8978	71.3793
		82.6638	81.6645	61.2431	45.7534
		90.2928	84.0945	56.4516	67.4757
		77.8547	87.3449	74.734	23.511
		73.9667	91.5459	63.5644	33.3018
		82.9699	85.061	59.0203	62.2721
		87.0142	86.3787	54.8111	58.7054
		79.0647	89.1121	55.7656	20.3922
		86.1586	88.4925	46.7755	31.2409
		67.2464	84.9315	53.478	53.4137
		73.8532	86.9729	49.1081	55.2889
		87.6812	84.0555	37.5576	47.3318
		82.1071	70.7533	39.8424	65.5462
		82.8331	88.7344	47.7949	25.8537
		84.2895	86.5432	53.8855	29.549
		87.1318	82.7372	68.75	25.0452
		86.196	86.069	47.454	43.6641
		74.2314	84.0735	50.7182	40.0236
		77.4807	86.336	53.6503	43.9494
		83.8863	86.1017	41.532	50.2747
		65.2038		55.9252	35.8763
		74.6383		36.0965	36.2484
		83.0633		62.9787	34.0723
		88.7295		49.4845	66.4168
		77.2106		57.1429	63.369
		94.1337		45.177	69.1689
		84.9127		52	60.2552
		87.4241		36.8284	64.8311
		85.1852		39.3809	65.1952
		87.718		46.646	48.8294
		96.7136		44.0735	78.7931
		97.5689		39.6639	73.2195
		96.5885		44.7977	68.1504
		81.3166		36.6412	63.4892
		83.1385		39.7776	60.1978
		90.5392		30.7335	89.1457
		83.2		32.4895	88.3442
		91.1201		40.9657	74.4338
		93.5552		46.8657	68.0934
		93.2256		38.0015	67.5367
		94.5833		47.3988	88.4873
		89.2402		44.8444	89.9262
		94.0736		45.7169	77.9925
		90.3531		64.8649	61.515
		97.5		57.5408	65.6542
		83.3424		61.3924	83.7678
		82.483		59.8086	77.3852
		82.2813		49.9611	74.8826
		84.6329		50.8753	65.7439
		81.3485		57.0213	44.3844
		82.4341		48.1865	45.7492
		88.3076		32.265	40.124
		82.4021		32.3202	42.7329
		82.5149		43.8674	45.8893
		81.5502		41.617	48.9391
		82.6901		33.542
		92.4451		40.6442
		89.3733		35.2185
		92.8819		33.4379
		87.57		29.5233
		90.3955		32.6023
		91.8232		44.4275
		88.4007		45.4678
		81.9403		36.6949
		82.4414		47.3034
		84.9364		42.0853
				46.3203
				56.6265
				59.7484
				70.2564
				48.2854
				56.8345
		Tukey's multiple comparisons test	Mean Diff.	95.00% CI of diff.	Below threshold?	Summary	Adjusted P Value
		NCD WT vs. NCD Atg7Ad	1.406	-5.241 to 8.053	No	ns	0.9474
		NCD WT vs. HFD WT	20.79	15.22 to 26.36	Yes	****	<0.0001
		NCD WT vs. HFD Atg7Ad	26.75	20.90 to 32.60	Yes	****	<0.0001
		NCD Atg7Ad vs. HFD WT	19.38	12.83 to 25.93	Yes	****	<0.0001
		NCD Atg7Ad vs. HFD Atg7Ad	25.34	18.61 to 32.08	Yes	****	<0.0001
		HFD WT vs. HFD Atg7Ad	5.962	0.2750 to 11.65	Yes	*	0.0358
	g	Total Caspase 3
		Cleaved Caspase 3
		Vinculin
	h	treatment	no treatment						Q-VD-OPh
		genotype
		WT	1.09259	0.776224	0.990164	1.14607	1.08805	0.994681	0.601108	0.740634	0.899598	0.557692	0.578238	0.633136
		Atg7Ad	1.63905	1.36073	1.04361	1.14931	1.12795		1.45238	0.943548	0.918239	0.603774	0.969027
		Uncorrected Fisher's LSD	Predicted (LS) mean diff.	95.00% CI of diff.	Below threshold?	Summary	Individual P Value
		WT
		no treatment vs. Q-VD-OPh	0.3462	0.1503 to 0.5421	Yes	**	0.0031
		Atg7Ad
		no treatment vs. Q-VD-OPh	0.2867	0.07214 to 0.5013	Yes	*	0.0144
		no treatment
		WT vs. Atg7Ad	-0.2495	-0.5129 to 0.01389	No	ns	0.062
		Q-VD-OPh
		WT vs. Atg7Ad	-0.309	-0.5724 to -0.04560	Yes	*	0.024

## Sheet: SupFig3
	f	WT	Atg7Ad
		0.054537	0.065765
		0.058718	0.204696
		0.044781	0.175063
		0.172275	0.173773
		0.291199	0.194353
		0.361407	0.12817
		0.329103	0.095893
		0.544598	0.20157
		0.042749	0.091061
		0.047138	0.054915
		0.04861	0.09364
	g	Total caspase 3 and cleaved caspase 3
		Vinculin
	h	treatment	DMSO									STS
		genotype
		WT	0.018634	0.008313	0.207784	0.099425	0.003337	0.031979	0.009554	0.004164	0.047826	1.00758	1.09028	0.885714	1.05556	0.725951	0.784615	0.263158	0.277519	0.373457
		Atg7Ad	0.046087	0.226718	0.03897	0.172785	0.016803	0.013109	0.023714	0.001769		0.907514	1.14789	0.880342	0.700709	0.73271	0.827338	1	0.390173
		Šídák's multiple comparisons test	Predicted (LS) mean diff.	95.00% CI of diff.	Below threshold?	Summary	Adjusted P Value
		DMSO - STS
		WT	-0.6703	-0.8943 to -0.4463	Yes	****	<0.0001
		Atg7Ad	-0.7558	-0.9935 to -0.5182	Yes	****	<0.0001

## Sheet: SupFig4
	a	diet+genotype	NCD WT															NCD Atg7Ad														HFD WT															HFD Atg7Ad
		tissue
		gWAT	0.5978	0.2704	0.3908	0.6166	1.2969	0.7467	0.5723	0.6013	0.7255	1.314	1.1064	0.5291	0.7894	0.5917	0.5981	0.7782	0.7314	0.9726	0.8702	0.3888	2.0974	0.5211	0.4602	0.3363	1.3711	1.3154	1.526	0.4298	1.628	2.0003	2.9691	2.3543	2.4571	3.4275	2.6418	2.2508	3.3339	2.081	2.856	2.342	3.065	3.085	2.592	2.168	2.526	2.3713	1.8452
		iWAT	1.3211	0.7618	0.577	0.9061	0.5307	0.4468	1.377	1.162	0.719							0.8615	1.3676	0.6997	0.7745	1.581	0.968	0.344	0.357							2.947	2.808	2.886	2.774	2.551	1.987	1.927	2.8801	1.6991	2.095	2.381	3.433	3.3445			3.21	2.885	3.034
		Column C	HFD WT
		vs.	vs.
		Column D	HFD Atg7Ad
		Test details
		Test name	Unpaired t test
		Variance assumption	Individual variance for each row
		Multiple comparisons	False Discovery Rate (FDR)
		Method	Two-stage step-up (Benjamini, Krieger, and Yekutieli)
		Desired FDR (Q)	1.00%
			Discovery?	P value	Mean of HFD WT	Mean of HFD Atg7Ad	Difference	SE of difference	t ratio	df	q value
		gWAT	Yes	0.000167	2.642	2.094	0.5479	0.1286	4.261	32	0.000338
		iWAT	Yes	0.003922	2.593	3.277	-0.6835	0.2121	3.222	22	0.003961
	b	diet+genotype	NCD WT				NCD Atg7Ad						HFD WT				HFD Atg7Ad
		weeks of diet
		0	0	0	0	0	0	0	0	0	0	0	0	0	0	0	0	0	0	0	0	0	0
		1	-1.47783	0.555556	7.73481	8.52018	1.60428	5.6701	12.9412	7.72727	6.10329	5.80357	21.2871	13.3005	11.4754	22.2689	17.1123	10.3448	13.2948	9.82659	14.1509	13.8756	17.4312
		2	0.492611	-2.22222	6.07735	5.38117	4.81283	3.09278	2.35294	6.36364	4.22535	3.57143	29.2079	22.1675	26.2295	23.5294	32.6203	25.6158	27.1676	6.35838	23.5849	15.311	18.3486
		3	-1.47783	-1.11111	4.97238	-6.27803	-3.20856	-1.03093	3.52941	8.18182	-0.46948	4.91071	22.7723	15.7636	23.4973	21.0084	14.9733	22.1675	22.5434	10.9827	19.3396	2.39234	12.844
		4	2.95567	8.88889	8.83978	1.79372	-3.20856	7.2165	11.7647	12.7273	11.7371	7.58929	17.8218	17.2414	25.6831	15.9664	19.7861	17.2414	28.9017	15.6069	22.1698	12.9187	18.3486
		5	4.4335	12.7778	13.2597	7.17489	-1.06952	9.27835	17.6471	12.7273	15.0235	13.8393	28.2178	26.601	26.776	18.0672	29.9465	28.5714	32.3699	15.0289	21.6981	15.311	13.7615
		6	9.35961	12.7778	17.1271	5.8296	6.95187	11.8557	25.2941	16.3636	18.3099	13.8393	40.5941	36.4532	32.7869	27.3109	42.7807	37.931	39.8844	19.0751	34.9057	23.9234	18.8073
		7	7.38916	12.7778	14.3646	4.4843	6.95187	13.4021	24.7059	19.0909	21.1268	15.1786	48.0198	44.335	36.0656		53.4759	47.7833	50.289	25.4335	46.2264	32.0574	27.0642
		8	8.37438	17.2222	17.1271	8.52018	6.41711	17.5258	22.9412	25.9091	27.23	19.1964	51.4851	50.7389	38.7978		68.4492	50.2463	61.2717	27.7457	52.3585	43.0622	37.156
		9	2.95567	15.5556	16.5746	6.72646	12.2995	20.1031	20	26.3636	29.108	16.0714	55.4455	62.5616	45.3552		84.492	64.0394	73.4104	37.5722	56.6038	53.1101	44.0367
		10	6.40394	12.7778	14.9171	4.93274	12.8342	21.6495	18.8235	24.0909	26.7606	13.3929	63.8614	73.8916	52.459		95.1872	77.8325	84.3931	50.8671	67.9245	60.2871	54.1284
		11	9.85222	13.3333	22.0994	4.03587		24.2268	27.0588	27.2727	27.6995	14.7321	65.8416	80.2956	63.9344		105.348	85.7143	100.578	63.5838	79.2453	70.3349	58.2569
		12	11.8227	13.8889	17.1271	11.2108		21.134	25.2941	26.3636	31.9249	17.8571	75.2475	91.6256	68.306		119.251	99.5074	107.514	74.5665	87.2642	77.0335	66.055
	c	NCD	HFD
		8.94971	9.56407
		11.0416	10.7921
		12.0785	9.58268
		10.5869	10.0665
		10.405	9.78736
		11.3509	9.84318
		11.078	10.8294
		10.696	11.2759
		11.169	10.4572
		10.314	9.86179
		10.2958	8.76396
		14.1613	15.5556
		10.2049	17.6396
		10.2321	11.2015
		9.57729	10.4572
		9.741	13.6576
		9.79557	12.7273
		10.505	16.0021
		11.4873	12.9878
		10.696	12.8389
		10.9143	12.504
		11.1053	11.2759
	d	die+genotype	NCD WT			NCD Atg7Ad				HFD WT						HFD Atg7Ad
		time
		0	90	71	123	99	67	71	58	158	193	134	92	149	147	204	204	123	119	113
		15	282	320	355.5	303	301	204.5	447.5	500	500	498	346	337	396	500	389	466	359	211.5
		30	424	430	402	398	238	183	315	500	500	500	489	445	500	500	499	500	465	298
		60	343	340	281	263	297	127	149	500	500	500	500	326	500	500	402	376	450	239
		90	319	205	197	385	101	91	117	350	470	406	500	228	500	254	268	270	338	244
		120	319	153	164	303	117	95	126	308	382	324	494	151	276	265	151	223	214	196
		180	198	132	64	130	103	65	71	149	187	199	246	104	202	155	191	102	139	108
		Tukey's multiple comparisons test	Predicted (LS) mean diff.	95.00% CI of diff.	Below threshold?	Summary	Adjusted P Value
		NCD WT vs. NCD Atg7Ad	61.61	4.810 to 118.4	Yes	*	0.028
		NCD WT vs. HFD WT	-101.5	-154.0 to -48.87	Yes	****	<0.0001
		NCD WT vs. HFD Atg7Ad	-38.51	-92.82 to 15.79	No	ns	0.255
		NCD Atg7Ad vs. HFD WT	-163.1	-211.1 to -115.1	Yes	****	<0.0001
		NCD Atg7Ad vs. HFD Atg7Ad	-100.1	-150.0 to -50.24	Yes	****	<0.0001
		HFD WT vs. HFD Atg7Ad	62.94	17.91 to 108.0	Yes	**	0.0023
	e	NCD WT	NCD Atg7Ad	HFD WT	HFD Atg7Ad
		1.20669	1.13195	1.40924	1.31443
		0.932711	0.677781	1.59341	1.13195
		0.860597	0.452686	1.4908	1.14123
			0.663349	1.69054	1.19741
				1.47572	0.823799
		Tukey's multiple comparisons test	Mean Diff.	95.00% CI of diff.	Below threshold?	Summary	Adjusted P Value
		NCD WT vs. NCD Atg7Ad	0.2772	-0.1308 to 0.6851	No	ns	0.2176
		NCD WT vs. HFD WT	-0.5676	-0.9671 to -0.1681	Yes	**	0.0073
		NCD WT vs. HFD Atg7Ad	-0.1574	-0.5569 to 0.2421	No	ns	0.6249
		NCD Atg7Ad vs. HFD WT	-0.8448	-1.204 to -0.4851	Yes	***	0.0002
		NCD Atg7Ad vs. HFD Atg7Ad	-0.4346	-0.7943 to -0.07492	Yes	*	0.0189
		HFD WT vs. HFD Atg7Ad	0.4102	0.08012 to 0.7402	Yes	*	0.0162
	g	WT	Atg7Ad
		0.389214	0.30255
		0.479386	0.224679
		0.420967	0.228562
		0.302205	0.301426
		0.492669	0.379588
		0.34442	0.438345
			0.349647
			0.263492
		p = 0.0386
	h	NCD WT	NCD Atg7Ad	HFD WT	HFD Atg7Ad
		1.4	1.38	1.82	1.3
		1.59	1.07	1.79	1.24
		1.41	0.74	1.5	2.03
			1.22	1.44	1.06
				2.06	1.11
				1.43	1.4
				2.03	1.37
				1.21	0.45
				1.4	1.06
				1.4	1.08
				1.05	1.16
				1.04	1.57
				1.6	2.61
				1.57	1.29
				1.17	1.8
				1.3	1.15
				1.5	1.43
				1.28	1.34
				1.41	1.25
				1.82	1.43
				1.22	1.7
				1.57	1.23
				1.19
				1.16
	i	NCD WT	NCD Atg7Ad	HFD WT	HFD Atg7Ad
		3.14	2.88	3.86	2.4
		3.12	2.08	3.67	2.24
		1.7	1.27	2.21	3.69
			0.59	2.66	2.4
				2.98	3.15
				1.44	1.57
				1.6	3.62
				2.93	1
				3.57	2.23
				1.36	1.54
				2.16	2.13
				2.6	3.94
				4.25	3.43
				3.24	2.58
				2.71	3.31
				2.88	2.16
				2.79	2.51
				2.83	3.5
				4.1	2.23
				3.66	3.5
				2.08	2.2
				3.91	2.47
				2.4
				3.81
	j	NCD WT	HFD WT	HFD Atg7Ad
		94.3228	138.869	83.9696
		81.6934	115.752	74.4265
		197.303	98.718	87.7836
		172.18	221.395	86.0006
		Tukey's multiple comparisons test	Mean Diff.	95.00% CI of diff.	Below threshold?	Summary	Adjusted P Value
		NCD WT vs. HFD WT	-7.309	-97.36 to 82.74	No	ns	0.9722
		NCD WT vs. HFD Atg7Ad	53.33	-36.72 to 143.4	No	ns	0.2741
		HFD WT vs. HFD Atg7Ad	60.64	-29.41 to 150.7	No	ns	0.1997
	k	NCD WT	HFD WT	HFD Atg7Ad
		45.0351	55.136	46.3118
		39.657	47.6463	55.1572
		38.359	51.8096	42.4558
		43.0016	63.4157	43.6139
		Tukey's multiple comparisons test	Mean Diff.	95.00% CI of diff.	Below threshold?	Summary	Adjusted P Value
		NCD WT vs. HFD WT	-12.99	-23.62 to -2.353	Yes	*	0.0192
		NCD WT vs. HFD Atg7Ad	-5.371	-16.01 to 5.264	No	ns	0.3762
		HFD WT vs. HFD Atg7Ad	7.617	-3.018 to 18.25	No	ns	0.1679
	l	genotype	WT						Atg7Ad
		diameter [um]
		10	0	0	0	0	0	0	0	0	0	0	0	0	0	0
		20	0.0442128	0.0334728	0.0361748	0.0540672	0.048913	0.0183299	0.0306627	0.0302777	0.0298187	0.0382222	0.0434925	0.0235667	0.024261	0.0464079
		30	0.13839	0.127755	0.139327	0.200195	0.11413	0.0936864	0.107567	0.100439	0.098521	0.14963	0.17594	0.0974323	0.0987172	0.161089
		40	0.102804	0.121897	0.114971	0.178763	0.103261	0.0753564	0.113007	0.11255	0.0918416	0.138963	0.158543	0.101653	0.116007	0.129407
		50	0.0810568	0.104324	0.0976003	0.119825	0.103261	0.0794297	0.121167	0.0941741	0.0885019	0.134815	0.121451	0.0946184	0.114334	0.0981705
		60	0.071711	0.0909345	0.0838109	0.107647	0.0842391	0.0794297	0.124135	0.085404	0.0901718	0.119111	0.0979813	0.105522	0.122699	0.0834449
		70	0.0627247	0.0906555	0.0761103	0.0769606	0.0978261	0.0977597	0.110287	0.0897891	0.09375	0.108148	0.0800919	0.0984875	0.127998	0.0798751
		80	0.0666787	0.0867504	0.0707378	0.0735509	0.103261	0.0753564	0.106083	0.0755899	0.0954199	0.085037	0.0797637	0.0995427	0.111545	0.0763052
		90	0.0666787	0.079219	0.0821991	0.0608865	0.0543478	0.0692464	0.0863007	0.0720401	0.0760973	0.0714074	0.0669621	0.089694	0.0920245	0.0669344
		100	0.0668584	0.0669456	0.0764685	0.0467608	0.0570652	0.101833	0.074184	0.069952	0.0691794	0.0533333	0.0567865	0.0833626	0.0635806	0.0575636
		110	0.0609274	0.0630404	0.0791547	0.0321481	0.0461956	0.0651731	0.0442631	0.0563792	0.0710878	0.0408889	0.0446414	0.0707	0.0468489	0.0495315
		120	0.0666787	0.0384937	0.0512178	0.0277643	0.0326087	0.095723	0.032641	0.0544999	0.0651241	0.0219259	0.0279009	0.0485403	0.0343001	0.0539938
		130	0.0557153	0.0354254	0.0390401	0.0112031	0.0625	0.0549898	0.0205242	0.048862	0.0491412	0.0171852	0.0208436	0.0334154	0.0186838	0.0397144
		140	0.0458303	0.0198047	0.0273997	0.0063322	0.0271739	0.0366599	0.0133531	0.0363333	0.0345897	0.00592593	0.0116527	0.0253254	0.0133854	0.0294511
		150	0.0321711	0.0158996	0.0127149	0.00146128	0.00815217	0.0203666	0.00593472	0.0298601	0.0224237	0.00385185	0.00623666	0.0144214	0.00501952	0.011602
		160	0.021028	0.00892608	0.00501433	0.00243546	0.0217391	0.01222	0.00420376	0.0183754	0.0100191	0.00562963	0.00377482	0.00527612	0.00501952	0.00892459
		170	0.00754853	0.00669456	0.00376074	0	0.00543478	0.0101833	0.00222552	0.00981416	0.00787214	0.00296296	0.0021336	0.00386915	0.00139431	0.00312361
		180	0.00395399	0.00446304	0.00250716	0	0.0163043	0.00407332	0.00173096	0.00730842	0.0028626	0.000888889	0.000656491	0.00281393	0.00250976	0.00267738
		190	0.00305536	0.00306834	0.000895416	0	0.00815217	0.00610998	0.00074184	0.00584673	0.00262405	0.000888889	0.000820614	0.00140696	0.000557724	0.00178492
		200	0.001977	0.00223152	0.000895416	0	0.00543478	0.00407332	0.00098912	0.00250574	0.000954199	0.00118519	0.000328246	0.000351741	0.00111545	0
[truncated: 16 more columns]

[truncated: 1 more sheets: SupFig6]
